# Supplementary material for: Novel 2,4,6-Trimethylbenzenesulfonyl Hydrazones with Antibacterial Activity: Synthesis and In Vitro Study
Source: Materials (Basel). 2021 May 21;14(11):2723. doi: 10.3390/ma14112723 (PMC8196778; doi:10.3390/ma14112723)
Supplement: Supplementary file 1 [file materials-14-02723-s001.zip]

Archive with 1 entries (1 files):
- materials-1183980-supplementary.pdf
